# Supplementary material for: Enhanced Formation of Brominated and Nitrogenous Disinfection Byproducts in Drinking Water Disinfection with Chlorocyanurates
Source: Environ Sci Technol. 2025 Dec 19;60(1):1357–67. doi: 10.1021/acs.est.5c07394 (PMC12810233; doi:10.1021/acs.est.5c07394)
Supplement: Supplementary file 2 [file es5c07394_si_002.xlsx]

## Sheet: Table S6
Table S6: Source water quality parameters, experimental conditions, chlorine residuals, and disinfection byproduct (DBP) concentrations measured in all surface water SDS experiments.
Experiment name	pH	humic acid added	Dissolved organic carbon (mg/L)	Ultra Voilet 254 (UV254)	Specific Ultravoilet Absorbance (SUVA)	Source bromide (mg/L)	Bromide added (mg/L)	Chlorine (dose)	Chlorine demand	cyanuric acid added (mM)	Free Chlorine (mg/L)	Total Chlorine (mg/L)	Combine Chlorine (mg/L)	Replicates	Disinfectant type	1,1,1-TCP	1,1-DCP	TBAL	BCAN	DBAN	DCAN	TCAN	BDCAL	TCAL	DBCAL	BDCM	DBCM	TBM	TCM	TCNM	BAA	BCAA	CAA	DBAA	DCAA	TCAA	DBCAA	BDCAA	TBAA
FALL SAMPLE	8.4	0	7.99	0.1	1.25156	0.05	---	15mg/l	13.78	0	0.6138	0.79	0.1762	1	FreeCl LowBr	0.192	0.021	<MRL	0.137	0.008	0.529	0.022	0.18	1.731	<MRL	9.851	0.236	<MRL	34.812	0.165	0.326	6.738	0.815	0.58	29.24	25.592	0.16	2.846	0.003
	8.4	0	7.99	0.1	1.25156	0.05	---	15mg/l	13.78	0	0.6138	0.79	0.1762	2	FreeCl LowBr	0.168	0.016	<MRL	0.115	0.008	0.458	0.018	0.127	1.441	<MRL	8.788	0.211	<MRL	30.98	0.123	0.288	6.941	0.694	0.635	28.825	25.482	0.21	2.929	0.006
	8.4	0	7.99	0.1	1.25156	0.05	---	15mg/l	13.78	0	0.6138	0.79	0.1762	3	FreeCl LowBr	0.23	0.025	<MRL	0.152	0.01	0.59	0.023	0.2	2.157	<MRL	11.139	0.265	<MRL	40.231	0.177	---	---	---	---	---	---	---	---	---
	8.4	0	7.99	0.1	1.25156	0.05	---	15mg/l	13.78	0.21	0.6	0.63	0.03	1	MonoChlor LowBr	0.689	0.031	<MRL	0.179	0.009	0.97	0.026	0.278	0.927	<MRL	7.244	0.223	<MRL	19.377	0.099	0.152	4.861	0.594	0.559	15.425	14.739	0.106	1.553	<MRL
	8.4	0	7.99	0.1	1.25156	0.05	---	15mg/l	13.78	0.21	0.6	0.63	0.03	2	MonoChlor LowBr	0.546	0.023	<MRL	0.113	0.005	0.822	0.024	0.16	0.583	<MRL	4.511	0.134	<MRL	11.853	0.058	0.146	4.792	0.471	0.558	14.104	14.686	0.107	1.554	<MRL
	8.4	0	7.99	0.1	1.25156	0.05	---	15mg/l	13.78	0.21	0.6	0.63	0.03	3	MonoChlor LowBr	0.734	0.034	<MRL	0.174	0.01	0.963	0.031	0.28	0.891	<MRL	7.1	0.225	<MRL	18.821	0.101	---	---	---	---	---	---	---	---	---
	8.4	0	7.99	0.1	1.25156	0.05	---	15mg/l	13.78	0.11	0.58	0.64	0.06	1	Dichlor lowbr	0.541	0.026	<MRL	0.201	0.01	1.047	0.023	0.258	1.172	<MRL	7.566	0.215	<MRL	23.434	0.11	0.162	4.05	0.431	0.427	15.137	12.518	0.142	1.833	<MRL
	8.4	0	7.99	0.1	1.25156	0.05	---	15mg/l	13.78	0.11	0.58	0.64	0.06	2	Dichlor lowbr	0.524	0.028	<MRL	0.199	0.007	1.028	0.024	0.265	1.204	<MRL	7.618	0.214	<MRL	23.675	0.116	0.109	4.934	0.243	0.552	16.862	18.541	0.259	2.897	<MRL
	8.4	0	7.99	0.1	1.25156	0.05	---	15mg/l	13.78	0.11	0.58	0.64	0.06	3	Dichlor lowbr	0.522	0.026	<MRL	0.207	0.01	1.078	0.023	0.231	1.107	<MRL	7.503	0.203	<MRL	23.483	0.102	---	---	---	---	---	---	---	---	---
	8.4	0	7.99	0.1	1.25156	0.05	---	15mg/l	13.78	0.07	0.51	0.58	0.07	1	Trichlor LowBr	0.418	0.025	<MRL	0.212	0.012	1.07	0.023	0.277	1.346	<MRL	7.724	0.209	<MRL	25.175	0.118	0.179	3.645	0.473	0.354	14.593	24.773	0.075	1.422	<MRL
	8.4	0	7.99	0.1	1.25156	0.05	---	15mg/l	13.78	0.07	0.51	0.58	0.07	2	Trichlor LowBr	0.402	0.025	<MRL	0.194	0.011	1.006	0.019	0.218	1.179	<MRL	7.089	0.197	<MRL	22.803	0.096	0.243	5.299	0.658	0.52	19.813	22.56	0.208	3.388	<MRL
	8.4	0	7.99	0.1	1.25156	0.05	---	15mg/l	13.78	0.07	0.51	0.58	0.07	3	Trichlor LowBr	0.447	0.025	<MRL	0.227	0.011	1.076	0.024	0.272	1.259	<MRL	7.954	0.215	<MRL	25.22	0.127	0.184	4.878	0.434	0.488	17.42	21.015	0.193	3.096	<MRL
	8.4	0	7.99	0.1	1.25156	0.05	---	15mg/l	13.78	0	0.5233	0.5974	0.0741	1	FreeCl HighBr	0.196	0.021	<MRL	0.393	0.15	0.383	0.019	0.756	2.297	0.009	17.792	1.328	0.026	25.4	0.108	0.673	10.475	0.685	2.436	18.275	11.733	0.914	4.85	0.072
	8.4	0	7.99	0.1	1.25156	0.05	0.1	15mg/l	13.78	0	0.5233	0.5974	0.0741	2	FreeCl HighBr	0.171	0.021	<MRL	0.204	0.096	0.215	0.029	0.689	2.567	<MRL	17.709	1.309	0.025	28.044	0.131	0.659	12.78	0.683	3.045	21.345	14.687	1.09	5.647	0.071
	8.4	0	7.99	0.1	1.25156	0.05	0.1	15mg/l	13.78	0	0.5233	0.5974	0.0741	3	FreeCl HighBr	0.215	0.02	<MRL	0.437	0.162	0.431	0.022	0.893	2.724	0.01	20.51	1.511	0.029	29.434	0.134	---	---	---	---	---	---	---	---	---
	8.4	0	7.99	0.1	1.25156	0.05	0.1	15mg/l	13.78	0.21	0.795	0.9496	0.1546	1	MonoChlor HighBr	0.574	0.018	<MRL	0.73	0.215	0.892	0.022	1.195	1.493	0.042	15.662	1.414	0.024	17.586	0.071	0.43	8.813	0.426	2.927	10.695	6.833	0.96	3.734	0.082
	8.4	0	7.99	0.1	1.25156	0.05	0.1	15mg/l	13.78	0.21	0.795	0.9496	0.1546	2	MonoChlor HighBr	0.697	0.021	<MRL	0.739	0.225	0.892	0.031	1.221	1.519	0.05	13.878	1.259	0.027	16.41	0.092	0.335	9.982	0.314	3.579	11.183	8.548	1.51	5.395	0.089
	8.4	0	7.99	0.1	1.25156	0.05	0.1	15mg/l	13.78	0.21	0.795	0.9496	0.1546	3	MonoChlor HighBr	0.594	0.025	<MRL	0.716	0.219	0.873	0.027	1.094	1.406	0.042	15.438	1.41	0.024	17.913	0.103	---	---	---	---	---	---	---	---	---
	8.4	0	7.99	0.1	1.25156	0.05	0.1	15mg/l	13.78	0.11	0.5869	0.7095	0.1226	1	Dichlor HighBr	0.543	0.025	<MRL	0.862	0.259	0.987	0.021	1.228	1.983	0.033	17.935	1.477	0.028	21.616	0.09	0.401	9.743	0.362	3.041	12.546	9.805	1.159	4.394	0.093
	8.4	0	7.99	0.1	1.25156	0.05	0.1	15mg/l	13.78	0.11	0.5869	0.7095	0.1226	2	Dichlor HighBr	0.273	0.018	<MRL	0.653	0.192	0.745	0.019	0.839	1.935	0.015	15.513	1.318	0.023	21.213	0.076	0.547	10.253	0.522	3.272	13.546	10.937	1.266	5.034	0.104
	8.4	0	7.99	0.1	1.25156	0.05	0.1	15mg/l	13.78	0.11	0.5869	0.7095	0.1226	3	Dichlor HighBr	0.308	0.021	<MRL	0.709	0.214	0.813	0.02	0.972	2.17	0.018	17.865	1.502	0.028	24.742	0.079	0.456	8.03	0.472	2.493	11.268	7.475	0.536	2.665	0.116
	8.4	0	7.99	0.1	1.25156	0.05	0.1	15mg/l	13.78	0.07	0.5267	0.5759	0.0492	1	Trichlor HighBr	0.407	0.019	<MRL	0.703	0.206	0.778	0.018	1.067	1.908	0.024	16.622	1.353	0.026	21.065	0.076	0.428	9.565	0.416	3.041	12.753	9.713	0.888	4.111	0.068
	8.4	0	7.99	0.1	1.25156	0.05	0.1	15mg/l	13.78	0.07	0.5267	0.5759	0.0492	2	Trichlor HighBr	0.45	0.019	<MRL	0.733	0.211	0.863	0.019	1.041	1.88	0.024	17.716	1.442	0.026	22.392	0.067	0.579	10.07	0.556	2.807	14.392	8.897	0.689	3.546	0.062
	8.4	0	7.99	0.1	1.25156	0.05	0.1	15mg/l	13.78	0.07	0.5267	0.5759	0.0492	3	Trichlor HighBr	0.361	0.021	<MRL	0.727	0.211	0.814	0.021	1.055	2.212	0.018	20.104	1.591	0.027	27.469	0.096	---	---	---	---	---	---	---	---	---
SUMMER SAMPLE	8.26	0	5.5	0.27	4.90909	0.04	---	15mg/l	13	0	1.17	1.24	0.07	1	FreeCl LowBr	1.219	0.156	<MRL	0.758	0.155	2.242	0.006	1.094	8.654	0.107	13.452	1.389	0.033	78.342	0.43	---	---	---	---	---	---	---	---	---
	8.26	0	5.5	0.27	4.90909	0.04	---	15mg/l	13	0	1.17	1.24	0.07	2	FreeCl LowBr	1.46	0.15	<MRL	0.806	0.163	2.442	0.007	1.37	10.359	0.157	13.518	1.45	0.031	80.551	0.446	---	---	---	---	---	---	---	---	---
	8.26	0	5.5	0.27	4.90909	0.04	---	15mg/l	13	0.21	1.28	1.34	0.06	1	MonoChlor LowBr	4.554	0.175	<MRL	0.9	0.202	3.574	0.011	1.725	5.167	0.681	10.793	1.493	0.024	44.434	0.282	---	---	---	---	---	---	---	---	---
	8.26	0	5.5	0.27	4.90909	0.04	---	15mg/l	13	0.21	1.28	1.34	0.06	2	MonoChlor LowBr	5.691	0.179	<MRL	1.06	0.212	3.941	0.009	2.151	5.923	0.86	10.81	1.559	0.027	33.354	0.288	---	---	---	---	---	---	---	---	---
	8.26	0	5.5	0.27	4.90909	0.04	---	15mg/l	13	0.21	1.28	1.34	0.06	3	MonoChlor LowBr	5.609	0.175	<MRL	1.008	0.207	3.899	0.012	2.175	5.968	0.893	10.756	1.515	0.024	42.443	0.288	---	---	---	---	---	---	---	---	---
	8.26	0	5.5	0.27	4.90909	0.04	---	15mg/l	13	0.11	1.07	1.15	0.08	1	Dichlor LowBr	4.447	0.156	<MRL	1.057	0.12	3.972	0.011	1.813	6.525	0.504	12.125	1.371	0.025	66.101	0.307	---	---	---	---	---	---	---	---	---
	8.26	0	5.5	0.27	4.90909	0.04	---	15mg/l	13	0.11	1.07	1.15	0.08	2	Dichlor LowBr	4.233	0.158	<MRL	1.027	0.132	4.028	0.01	1.696	6.058	0.465	12.336	1.432	0.025	67.661	0.321	---	---	---	---	---	---	---	---	---
	8.26	0	5.5	0.27	4.90909	0.04	---	15mg/l	13	0.11	1.07	1.15	0.08	3	Dichlor LowBr	4.338	0.154	<MRL	1.08	0.123	4.225	0.011	1.947	6.999	0.51	12.537	1.43	0.025	69.07	0.322	---	---	---	---	---	---	---	---	---
	8.26	0	5.5	0.27	4.90909	0.04	---	15mg/l	13	0.07	1.07	1.12	0.05	1	Trichlor LowBr	3.712	0.137	<MRL	1.036	0.148	3.974	0.009	1.825	7.465	0.4	12.057	1.305	0.023	71.924	0.295	---	---	---	---	---	---	---	---	---
	8.26	0	5.5	0.27	4.90909	0.04	---	15mg/l	13	0.07	1.07	1.12	0.05	2	Trichlor LowBr	3.662	0.14	<MRL	1.11	0.186	3.95	0.009	1.772	7.379	0.409	12.328	1.349	0.026	71.601	0.315	---	---	---	---	---	---	---	---	---
	8.26	0	5.5	0.27	4.90909	0.04	---	15mg/l	13	0.07	1.07	1.12	0.05	3	Trichlor LowBr	3.624	0.135	<MRL	1.077	0.164	3.94	0.009	1.765	7.433	0.382	12.249	1.329	0.024	72.453	0.31	---	---	---	---	---	---	---	---	---
	8.26	0	5.5	0.27	4.90909	0.04	0.1	15mg/l	13	0	1.19	1.26	0.07	1	FreeCl HighBr	1.73	0.151	<MRL	1.841	0.889	2.1	0.007	2.917	9.07	0.814	29.755	8.285	0.486	80.795	0.338	---	---	---	---	---	---	---	---	---
	8.26	0	5.5	0.27	4.90909	0.04	0.1	15mg/l	13	0	1.19	1.26	0.07	2	FreeCl HighBr	1.426	0.128	<MRL	1.599	0.691	1.83	0.008	1.999	6.135	0.546	26.114	7.055	0.439	70.643	0.314	---	---	---	---	---	---	---	---	---
	8.26	0	5.5	0.27	4.90909	0.04	0.1	15mg/l	13	0	1.19	1.26	0.07	3	FreeCl HighBr	1.44	0.25	<MRL	1.155	0.651	1.249	0.007	2.491	9.052	0.537	28.607	7.394	0.417	78.751	0.406	---	---	---	---	---	---	---	---	---
	8.26	0	5.5	0.27	4.90909	0.04	0.1	15mg/l	13	0.21	1.28	1.36	0.08	1	MonoChlor HighBr	4.501	0.176	<MRL	2.18	0.834	3.389	0.011	3.107	4.475	2.916	21.626	7.746	0.356	43.133	0.229	---	---	---	---	---	---	---	---	---
	8.26	0	5.5	0.27	4.90909	0.04	0.1	15mg/l	13	0.21	1.28	1.36	0.08	2	MonoChlor HighBr	4.156	0.161	<MRL	2.043	0.746	3.168	0.011	2.687	3.901	2.585	20.997	7.533	0.334	43.079	0.22	---	---	---	---	---	---	---	---	---
	8.26	0	5.5	0.27	4.90909	0.04	0.1	15mg/l	13	0.21	1.28	1.36	0.08	3	MonoChlor HighBr	4.265	0.169	<MRL	2.16	0.809	3.272	0.012	2.931	4.244	2.79	21.146	7.599	0.358	43.689	0.237	---	---	---	---	---	---	---	---	---
	8.26	0	5.5	0.27	4.90909	0.04	0.1	15mg/l	13	0.11	1.1	1.2	0.1	1	Dichlor HighBr	3.559	0.149	<MRL	2.274	0.78	3.35	0.009	2.893	5.321	1.93	22.47	7.156	0.352	53.451	0.228	---	---	---	---	---	---	---	---	---
	8.26	0	5.5	0.27	4.90909	0.04	0.1	15mg/l	13	0.11	1.1	1.2	0.1	2	Dichlor HighBr	3.59	0.136	<MRL	2.287	0.802	3.351	0.009	2.807	5.08	1.935	23.478	7.462	0.379	54.549	0.234	---	---	---	---	---	---	---	---	---
	8.26	0	5.5	0.27	4.90909	0.04	0.1	15mg/l	13	0.11	1.1	1.2	0.1	3	Dichlor HighBr	3.611	0.14	<MRL	2.461	0.882	3.283	0.009	2.874	5.25	1.967	21.801	7.037	0.35	49.267	0.242	---	---	---	---	---	---	---	---	---
	8.26	0	5.5	0.27	4.90909	0.04	0.1	15mg/l	13	0.07	1.1	1.13	0.03	1	Trichlor HighBr	3.195	0.132	<MRL	2.369	0.967	3.331	0.007	2.942	5.887	1.709	23.066	7.176	0.393	54.493	0.21	---	---	---	---	---	---	---	---	---
	8.26	0	5.5	0.27	4.90909	0.04	0.1	15mg/l	13	0.07	1.1	1.13	0.03	2	Trichlor HighBr	3.253	0.124	<MRL	2.437	0.987	3.349	0.007	2.994	5.808	1.737	23.36	7.266	0.392	51.441	0.209	---	---	---	---	---	---	---	---	---
	8.26	0	5.5	0.27	4.90909	0.04	0.1	15mg/l	13	0.07	1.1	1.13	0.03	3	Trichlor HighBr	3.277	0.132	<MRL	2.394	0.942	3.401	0.007	3.048	6.152	1.802	24.123	7.481	0.39	53.885	0.207	---	---	---	---	---	---	---	---	---
WINTER SAMPLE	7.31	0	5	0.23	4.6	0.96	---	15mg/l	13	0	1.24	1.34	0.1	1	FreeCl LowBr	0.806	0.104	0.026	3.352	6.007	0.553	0.038	2.549	2.55	5.918	33.36	50.29	35.106	26.509	0.049	0.15	39.177	0.054	47.523	28.407	14.009	49.053	28.069	26.761
	7.31	0	5	0.23	4.6	0.96	---	15mg/l	13	0	1.24	1.34	0.1	2	FreeCl LowBr	0.828	0.095	0.029	3.503	6.531	0.563	0.036	2.575	2.393	6.15	34.001	53.169	37.67	25.351	0.05	0.126	39.846	0.033	52.365	23.009	15.04	58.872	32.959	32.885
	7.31	0	5	0.23	4.6	0.96	---	15mg/l	13	0	1.24	1.34	0.1	3	FreeCl LowBr	0.795	0.084	0.018	3.36	6.423	0.537	0.036	2.439	2.213	5.728	31.581	48.161	34.295	24.122	0.047	0.166	37.532	0.052	44.395	23.105	11.854	42.324	26.192	21.653
	7.31	0	5	0.23	4.6	0.96	---	15mg/l	13	0.21	1.38	1.45	0.07	1	MonoChlor LowBr	0.807	0.112	0.185	3.16	8.118	0.542	0.037	1.473	0.717	9.243	15.53	38.974	41.244	7.357	0.04	0.155	20.021	0.037	57.507	7.411	3.624	27.769	8.566	26.875
	7.31	0	5	0.23	4.6	0.96	---	15mg/l	13	0.21	1.38	1.45	0.07	2	MonoChlor LowBr	0.839	0.131	0.211	3.345	8.567	0.564	0.035	1.606	0.713	10.368	15.692	39.934	42.592	7.065	0.04	0.144	19.085	0.031	56.36	6.925	3.435	26.33	7.933	24.699
	7.31	0	5	0.23	4.6	0.96	---	15mg/l	13	0.21	1.38	1.45	0.07	3	MonoChlor LowBr	1.007	0.137	0.274	4.057	9.14	0.68	0.036	2.064	0.883	14.339	18.289	48.108	55.458	8.013	0.041	0.071	13.965	0.014	46.58	4.171	2.938	27.025	7.637	26.28
	7.31	0	5	0.23	4.6	0.96	---	15mg/l	13	0.11	1.34	1.4	0.06	1	Dichlor LowBr	0.938	0.087	0.075	3.92	8.79	0.677	0.033	1.994	1.023	9.438	22.019	43.685	40.555	12.9	0.042	0.143	23.937	0.034	43.625	11.061	5.634	29.127	12.798	19.399
	7.31	0	5	0.23	4.6	0.96	---	15mg/l	13	0.11	1.34	1.4	0.06	2	Dichlor LowBr	0.924	0.088	0.068	3.824	8.558	0.667	0.033	1.945	0.995	9.02	21.616	43.185	39.883	12.494	0.04	0.146	22.223	0.037	40.035	10.894	5.104	22.207	10.545	14.444
	7.31	0	5	0.23	4.6	0.96	---	15mg/l	13	0.11	1.34	1.4	0.06	3	Dichlor LowBr	0.944	0.086	0.083	3.889	8.816	0.661	0.032	2.022	0.993	9.898	20.79	41.2	38.134	11.763	0.038	0.142	20.271	0.037	39.81	10.479	4.752	20.234	9.61	14.325
	7.31	0	5	0.23	4.6	0.96	---	15mg/l	13	0.07	1.21	1.24	0.03	1	Trichlor LowBr	1.107	0.127	0.141	4.899	11.372	0.767	0.034	2.951	1.404	15.652	24.312	44.919	38.47	13.951	0.066	0.133	23.205	0.035	34.99	12.479	6.499	25.941	13.545	14.532
	7.31	0	5	0.23	4.6	0.96	---	15mg/l	13	0.07	1.21	1.24	0.03	2	Trichlor LowBr	1.083	0.127	0.162	4.849	11.243	0.754	0.034	2.768	1.325	15.323	23.683	43.256	37.88	14.504	0.066	0.102	26.786	0.035	40.779	13.821	7.811	31.782	16.291	18.793
	7.31	0	5	0.23	4.6	0.96	---	15mg/l	13	0.07	1.21	1.24	0.03	3	Trichlor LowBr	1.109	0.13	0.166	4.878	11.537	0.76	0.034	2.673	1.221	15.072	24.276	44.337	38.704	14.929	0.067	0.109	21.873	0.027	33.739	11.264	5.799	24.622	12.288	14.008
FALL SAMPLE + NH3	8.4	0	7.99	0.1	1.25156	0.05	---	15mg/l	13.78	0	0.57	0.67	0.1	1	FreeCl LowBr	0.58	0.027	<MRL	0.186	0.016	0.597	0.033	0.567	2.792	<MRL	1.461	0.118	<MRL	29.656	0.142	---	---	---	---	---	---	---	---	---
	8.4	0	7.99	0.1	1.25156	0.05	---	15mg/l	13.78	0	0.57	0.67	0.1	2	FreeCl LowBr	0.588	0.025	<MRL	0.177	0.015	0.585	0.032	0.575	2.663	<MRL	1.358	0.108	<MRL	28.002	0.137	---	---	---	---	---	---	---	---	---
	8.4	0	7.99	0.1	1.25156	0.05	---	15mg/l	13.78	0	0.57	0.67	0.1	3	FreeCl LowBr	0.372	0.017	<MRL	0.181	0.016	0.568	0.033	0.276	1.606	<MRL	1.489	0.119	<MRL	28.086	0.148	---	---	---	---	---	---	---	---	---
	8.4	0	7.99	0.1	1.25156	0.05	---	15mg/l	13.78	0.21	0.52	0.57	0.05	1	MonoChlor LowBr	0.978	0.034	<MRL	0.251	0.016	1.137	0.045	0.549	1.436	0.011	1.395	0.14	<MRL	20.447	0.138	---	---	---	---	---	---	---	---	---
	8.4	0	7.99	0.1	1.25156	0.05	---	15mg/l	13.78	0.21	0.52	0.57	0.05	2	MonoChlor LowBr	1.084	0.03	<MRL	0.262	0.016	1.288	0.043	0.578	1.666	0.009	1.544	0.145	<MRL	23.197	0.132	---	---	---	---	---	---	---	---	---
	8.4	0	7.99	0.1	1.25156	0.05	---	15mg/l	13.78	0.21	0.52	0.57	0.05	3	MonoChlor LowBr	0.881	0.026	<MRL	0.247	0.015	1.15	0.045	0.518	1.577	0.009	1.315	0.124	<MRL	20.304	0.121	---	---	---	---	---	---	---	---	---
	8.4	0	7.99	0.1	1.25156	0.05	---	15mg/l	13.78	0.11	0.55	0.62	0.07	1	Dichlor LowBr	0.785	0.035	<MRL	0.335	0.025	1.303	0.045	0.602	2.374	0.007	1.764	0.164	<MRL	31.895	0.179	---	---	---	---	---	---	---	---	---
	8.4	0	7.99	0.1	1.25156	0.05	---	15mg/l	13.78	0.11	0.55	0.62	0.07	2	Dichlor LowBr	1.004	0.032	<MRL	0.312	0.02	1.452	0.046	0.455	1.899	<MRL	1.66	0.145	<MRL	28.054	0.161	---	---	---	---	---	---	---	---	---
	8.4	0	7.99	0.1	1.25156	0.05	---	15mg/l	13.78	0.11	0.55	0.62	0.07	3	Dichlor LowBr	1.054	0.035	<MRL	0.325	0.023	1.396	0.04	0.551	1.867	0.008	1.506	0.143	<MRL	24.396	0.143	---	---	---	---	---	---	---	---	---
	8.4	0	7.99	0.1	1.25156	0.05	---	15mg/l	13.78	0.07	0.5	0.56	0.06	1	Trichlor LowBr	0.949	0.029	<MRL	0.29	0.02	1.2	0.029	0.527	1.95	0.008	1.374	0.119	<MRL	22.496	0.109	---	---	---	---	---	---	---	---	---
	8.4	0	7.99	0.1	1.25156	0.05	---	15mg/l	13.78	0.07	0.5	0.56	0.06	2	Trichlor LowBr	0.931	0.035	<MRL	0.294	0.021	1.307	0.032	0.491	1.782	0.007	1.396	0.13	<MRL	22.776	0.133	---	---	---	---	---	---	---	---	---
	8.4	0	7.99	0.1	1.25156	0.05	---	15mg/l	13.78	0.07	0.5	0.56	0.06	3	Trichlor LowBr	0.915	0.029	<MRL	0.286	0.019	1.197	0.029	0.504	1.875	<MRL	1.44	0.123	<MRL	23.347	0.112	---	---	---	---	---	---	---	---	---
HALOACETIC ACIDS
Experiment name	pH	humic acid added	DOC (mg/L)	UV254	SUVA	Source bromide (mg/L)	Br added (mg/L)	chlorine (dose)	Chlorine demand	cyanuric acid dose (mM)	Replicates	Disinfectant type		BAA	BCAA	CAA	DBAA	DCAA	TCAA	DBCAA	BDCAA	Dalapon	TBAA
WINTER EXP.	7.31	0	5	0.23	4.6	0.96	0	15mg/l	13	0	1	FreeCl LowBr		0.15	39.177	0.054	47.523	28.407	14.009	49.053	28.069	1.482	26.761
WINTER EXP.	7.31	0	5	0.23	4.6	0.96	0	15mg/l	13	0	2	FreeCl LowBr		0.126	39.846	0.033	52.365	23.009	15.04	58.872	32.959	1.499	32.885
WINTER EXP.	7.31	0	5	0.23	4.6	0.96	0	15mg/l	13	0	3	FreeCl LowBr		0.166	37.532	0.052	44.395	23.105	11.854	42.324	26.192	1.259	21.653
WINTER EXP.	7.31	0	5	0.23	4.6	0.96	0	15mg/l	13	0.21	1	MonoChlor LowBr		0.155	20.021	0.037	57.507	7.411	3.624	27.769	8.566	0.352	26.875
WINTER EXP.	7.31	0	5	0.23	4.6	0.96	0	15mg/l	13	0.21	2	MonoChlor LowBr		0.144	19.085	0.031	56.36	6.925	3.435	26.33	7.933	0.317	24.699
WINTER EXP.	7.31	0	5	0.23	4.6	0.96	0	15mg/l	13	0.21	3	MonoChlor LowBr		0.071	13.965	0.014	46.58	4.171	2.938	27.025	7.637	0.328	26.28
WINTER EXP.	7.31	0	5	0.23	4.6	0.96	0	15mg/l	13	0.11	1	Dichlor LowBr		0.143	23.937	0.034	43.625	11.061	5.634	29.127	12.798	0.532	19.399
WINTER EXP.	7.31	0	5	0.23	4.6	0.96	0	15mg/l	13	0.11	2	Dichlor LowBr		0.146	22.223	0.037	40.035	10.894	5.104	22.207	10.545	0.443	14.444
WINTER EXP.	7.31	0	5	0.23	4.6	0.96	0	15mg/l	13	0.11	3	Dichlor LowBr		0.142	20.271	0.037	39.81	10.479	4.752	20.234	9.61	0.414	14.325
WINTER EXP.	7.31	0	5	0.23	4.6	0.96	0	15mg/l	13	0.07	1	Trichlor LowBr		0.133	23.205	0.035	34.99	12.479	6.499	25.941	13.545	0.558	14.532
WINTER EXP.	7.31	0	5	0.23	4.6	0.96	0	15mg/l	13	0.07	2	Trichlor LowBr		0.102	26.786	0.035	40.779	13.821	7.811	31.782	16.291	0.712	18.793
WINTER EXP.	7.31	0	5	0.23	4.6	0.96	0	15mg/l	13	0.07	3	Trichlor LowBr		0.109	21.873	0.027	33.739	11.264	5.799	24.622	12.288	0.532	14.008
Fall Experiment	8.4	0	7.99	0.1	1.25	0.05	0	15mg/l	13.78	0	1	FreeCl LowBr		0.326	6.738	0.815	0.58	29.24	25.592	0.16	2.846	1.554	0.003
Fall Experiment	8.4	0	7.99	0.1	1.25	0.05	0	15mg/l	13.78	0	2	FreeCl LowBr		0.288	6.941	0.694	0.635	28.825	25.482	0.21	2.929	1.57	0.006
Fall Experiment	8.4	0	7.99	0.1	1.25	0.05	0	15mg/l	13.78	0.21	1	MonoChlor LowBr		0.152	4.861	0.594	0.559	15.425	14.739	0.106	1.553	0.641	<MRL
Fall Experiment	8.4	0	7.99	0.1	1.25	0.05	0	15mg/l	13.78	0.21	2	MonoChlor LowBr		0.146	4.792	0.471	0.558	14.104	14.686	0.107	1.554	0.643	<MRL
Fall Experiment	8.4	0	7.99	0.1	1.25	0.05	0	15mg/l	13.78	0.11	1	Dichlor lowbr		0.162	4.05	0.431	0.427	15.137	12.518	0.142	1.833	0.692	<MRL
Fall Experiment	8.4	0	7.99	0.1	1.25	0.05	0	15mg/l	13.78	0.11	2	Dichlor lowbr		0.109	4.934	0.243	0.552	16.862	18.541	0.259	2.897	1.053	<MRL
Fall Experiment	8.4	0	7.99	0.1	1.25	0.05	0	15mg/l	13.78	0.11	1	Trichlor LowBr		0.179	3.645	0.473	0.354	14.593	24.773	0.075	1.422	0.623	<MRL
Fall Experiment	8.4	0	7.99	0.1	1.25	0.05	0	15mg/l	13.78	0.07	2	Trichlor LowBr		0.243	5.299	0.658	0.52	19.813	22.56	0.208	3.388	1.012	<MRL
Fall Experiment	8.4	0	7.99	0.1	1.25	0.05	0	15mg/l	13.78	0.07	3	Trichlor LowBr		0.184	4.878	0.434	0.488	17.42	21.015	0.193	3.096	0.921	<MRL
Fall Experiment	8.4	0	7.99	0.1	1.25	0.05	0	15mg/l	13.78	0	1	FreeCl HighBr		0.673	10.475	0.685	2.436	18.275	11.733	0.914	4.85	0.769	0.072
Fall Experiment	8.4	0	7.99	0.1	1.25	0.05	0.1	15mg/l	13.78	0	2	FreeCl HighBr		0.659	12.78	0.683	3.045	21.345	14.687	1.09	5.647	1.018	0.071
Fall Experiment	8.4	0	7.99	0.1	1.25	0.05	0.1	15mg/l	13.78	0.21	2	MonoChlor HighBr		0.43	8.813	0.426	2.927	10.695	6.833	0.96	3.734	0.461	0.082
Fall Experiment	8.4	0	7.99	0.1	1.25	0.05	0.1	15mg/l	13.78	0.21	3	MonoChlor HighBr		0.335	9.982	0.314	3.579	11.183	8.548	1.51	5.395	0.607	0.089
Fall Experiment	8.4	0	7.99	0.1	1.25	0.05	0.1	15mg/l	13.78	0.11	1	Dichlor HighBr		0.401	9.743	0.362	3.041	12.546	9.805	1.159	4.394	0.738	0.093
Fall Experiment	8.4	0	7.99	0.1	1.25	0.05	0.1	15mg/l	13.78	0.11	2	Dichlor HighBr		0.547	10.253	0.522	3.272	13.546	10.937	1.266	5.034	0.789	0.104
Fall Experiment	8.4	0	7.99	0.1	1.25	0.05	0.1	15mg/l	13.78	0.11	3	Dichlor HighBr		0.456	8.03	0.472	2.493	11.268	7.475	0.536	2.665	0.533	0.116
Fall Experiment	8.4	0	7.99	0.1	1.25	0.05	0.1	15mg/l	13.78	0.07	1	Trichlor HighBr		0.428	9.565	0.416	3.041	12.753	9.713	0.888	4.111	0.721	0.068
Fall Experiment	8.4	0	7.99	0.1	1.25	0.05	0.1	15mg/l	13.78	0.07	2	Trichlor HighBr		0.579	10.07	0.556	2.807	14.392	8.897	0.689	3.546	0.619	0.062

## Sheet: Table S7
Table S7: Synthetic water quality parameters, experimental conditions, chlorine residuals, and disinfection byproduct (DBP) concentrations measured in all synthetic water SDS experiments.
Source water	Buffer used	pH	humic acid added (mg/L)	Dissolved organic matter concentration (mg/L)	UV254 absorbance	Specific Ultraviolet Absorbance at 254 (SUVA254)	Source bromide (mg/L)	Bromide added to source water (mg/L)	chlorine dose (mg/L)	Chlorine demand	cyanuric acid dose (mM)	Free Chlorine (mg/L)	Total Chlorine (mg/L)	Combined Chlorine (mg/L)	Replicates	Disinfectant type	1,1,1-TCP	1,1-DCP	TBAL	BCAN	DBAN	DCAN	TCAN	BDCAL	TCAL	DBCAL	BDCM	DBCM	TBM	TCM	TCNM	BAA	BCAA	CAA	DBAA	DCAA	TCAA	DBCAA	BDCAA	TBAA
Synthetic water	Phosphate	7.3	5	4.92	0.35	7.11382	0	0	15mg/l	12	0	1.24	1.29	0.05	1	FreeCl LowBr	0.647	0.049	<MRL	0.018	0.032	1.221	0.047	0.012	2.283	<MRL	0.36	0.003	<MRL	28.249	0.109	0.006	0.018	0.269	<MRL	8.524	28.064	<MRL	0.008	<MRL
Synthetic water	Phosphate	7.3	5	4.92	0.35	7.11382	0	0	15mg/l	12	0	1.24	1.29	0.05	2	FreeCl LowBr	0.67	0.051	<MRL	0.023	0.036	1.229	0.049	0.01	2.548	<MRL	0.349	<MRL	<MRL	29.257	0.107	0.006	0.019	0.297	<MRL	9.165	28.133	<MRL	0.007	<MRL
Synthetic water	Phosphate	7.3	5	4.92	0.35	7.11382	0	0	15mg/l	12	0	1.24	1.29	0.05	3	FreeCl LowBr	0.645	0.051	<MRL	0.019	0.03	1.201	0.048	0.012	2.361	<MRL	0.349	<MRL	<MRL	27.17	0.103	0.007	0.016	0.29	<MRL	8.053	25.544	<MRL	0.006	<MRL
Synthetic water	Phosphate	7.3	5	4.92	0.35	7.11382	0	0	15mg/l	12	0.21	1.41	1.43	0.02	1	MonoChlor LowBr	1.238	0.066	<MRL	0.023	0.034	1.749	0.053	0.054	1.464	<MRL	0.311	0.005	<MRL	12.761	0.078	0.006	0.015	0.293	<MRL	5.863	5.454	<MRL	<MRL	<MRL
Synthetic water	Phosphate	7.3	5	4.92	0.35	7.11382	0	0	15mg/l	12	0.21	1.41	1.43	0.02	2	MonoChlor LowBr	1.26	0.069	<MRL	0.025	0.037	1.811	0.052	0.078	1.514	<MRL	0.433	0.01	<MRL	12.425	0.079	0.006	0.019	0.211	<MRL	6.067	5.865	<MRL	<MRL	<MRL
Synthetic water	Phosphate	7.3	5	4.92	0.35	7.11382	0	0	15mg/l	12	0.21	1.41	1.43	0.02	3	MonoChlor LowBr	1.255	0.072	<MRL	0.025	0.034	1.822	0.053	0.07	1.485	<MRL	0.426	0.009	<MRL	12.673	0.078	0.007	0.023	0.202	<MRL	4.502	4.902	<MRL	<MRL	<MRL
Synthetic water	Phosphate	7.3	5	4.92	0.35	7.11382	0	0	15mg/l	12	0.11	1.27	1.3	0.03	1	Dichlor LowBr	1.159	0.055	<MRL	0.027	0.034	3.67	0.049	0.027	1.841	<MRL	0.328	<MRL	<MRL	18.439	0.088	0.005	0.019	0.277	<MRL	6.338	10.061	<MRL	<MRL	<MRL
Synthetic water	Phosphate	7.3	5	4.92	0.35	7.11382	0	0	15mg/l	12	0.11	1.27	1.3	0.03	2	Dichlor LowBr	1.159	0.063	<MRL	0.027	0.03	3.633	0.05	0.024	1.791	<MRL	0.338	0.003	<MRL	18.332	0.088	0.007	0.013	0.261	<MRL	5.428	6.772	<MRL	<MRL	<MRL
Synthetic water	Phosphate	7.3	5	4.92	0.35	7.11382	0	0	15mg/l	12	0.11	1.27	1.3	0.03	3	Dichlor LowBr	1.355	0.067	<MRL	0.027	0.032	4.209	0.055	0.034	1.9	<MRL	0.42	0.003	<MRL	22.297	0.103	0.008	0.015	0.273	<MRL	6.101	9.077	<MRL	<MRL	<MRL
Synthetic water	Phosphate	7.3	5	4.92	0.35	7.11382	0	0	15mg/l	12	0.07	1.27	1.3	0.03	1	Trichlor LowBr	0.931	0.05	<MRL	0.024	0.027	3.34	0.046	0.02	1.88	<MRL	0.333	<MRL	<MRL	21.973	0.095	0.008	0.014	0.289	<MRL	5.986	9.755	<MRL	<MRL	<MRL
Synthetic water	Phosphate	7.3	5	4.92	0.35	7.11382	0	0	15mg/l	12	0.07	1.27	1.3	0.03	2	Trichlor LowBr	0.996	0.053	<MRL	0.025	0.029	3.514	0.047	0.022	2.06	<MRL	0.345	<MRL	<MRL	22.734	0.098	0.008	0.012	0.265	<MRL	5.496	7.976	<MRL	<MRL	<MRL
Synthetic water	Phosphate	7.3	5	4.92	0.35	7.11382	0	0.1	15mg/l	12	0.07	1.27	1.3	0.03	3	Trichlor LowBr	1.035	0.056	<MRL	0.027	0.027	3.633	0.047	0.022	2.07	<MRL	0.349	<MRL	<MRL	22.377	0.094	0.006	0.013	0.207	<MRL	5.28	8.472	<MRL	<MRL	<MRL
Synthetic water	Phosphate	7.3	5	4.92	0.35	7.11382	0	0.1	15mg/l	12	0	1.07	1.21	0.14	1	FreeCl HighBr	0.543	0.041	<MRL	0.404	0.056	1.095	0.034	0.773	1.827	0.207	14.725	3.067	0.076	20.428	0.069	0.025	1.755	0.491	0.349	4.682	11.563	0.293	0.839	0.013
Synthetic water	Phosphate	7.3	5	4.92	0.35	7.11382	0	0.1	15mg/l	12	0	1.07	1.21	0.14	2	FreeCl HighBr	0.562	0.049	<MRL	0.411	0.054	1.121	0.035	0.877	2.017	0.238	15.251	3.244	0.085	20.886	0.071	0.027	2.382	0.348	0.424	6.432	14.657	0.302	1.1	0.014
Synthetic water	Phosphate	7.3	5	4.92	0.35	7.11382	0	0.1	15mg/l	12	0	1.07	1.21	0.14	3	FreeCl HighBr	0.551	0.049	<MRL	0.388	0.052	1.05	0.035	0.826	1.997	0.218	14.18	2.895	0.072	20.479	0.067	0.027	2.382	0.348	0.424	6.432	14.657	0.302	1.1	0.015
Synthetic water	Phosphate	7.3	5	4.92	0.35	7.11382	0	0.1	15mg/l	12	0.21	1.19	1.23	0.04	1	MonoChlor HighBr	0.957	0.077	<MRL	0.453	0.075	1.661	0.042	0.846	1.129	0.918	9.101	3.232	0.171	9.484	0.049	0.027	2.011	0.224	0.722	3.695	3.757	0.288	0.383	0.006
Synthetic water	Phosphate	7.3	5	4.92	0.35	7.11382	0	0.1	15mg/l	12	0.21	1.19	1.23	0.04	2	MonoChlor HighBr	0.921	0.073	<MRL	0.421	0.067	1.55	0.041	0.765	1.08	0.812	8.429	3.027	0.16	8.754	0.047	0.031	1.982	0.32	0.661	3.99	2.903	0.152	0.244	0.008
Synthetic water	Phosphate	7.3	5	4.92	0.35	7.11382	0	0.1	15mg/l	12	0.21	1.19	1.23	0.04	3	MonoChlor HighBr	0.924	0.071	<MRL	0.451	0.074	1.56	0.042	0.712	0.98	0.742	8.923	3.249	0.171	8.782	0.048	0.028	1.794	0.263	0.603	3.657	2.471	0.143	0.23	0.007
Synthetic water	Phosphate	7.3	5	4.92	0.35	7.11382	0	0.1	15mg/l	12	0.11	1.29	1.33	0.04	1	Dichlor HighBr	0.928	0.054	<MRL	0.852	0.096	3.15	0.036	1.019	1.389	0.63	12.233	3.223	0.112	13.148	0.055	0.021	1.923	0.237	0.487	3.763	4.405	0.154	0.341	0.016
Synthetic water	Phosphate	7.3	5	4.92	0.35	7.11382	0	0.1	15mg/l	12	0.11	1.29	1.33	0.04	2	Dichlor HighBr	0.888	0.056	<MRL	0.846	0.096	3.013	0.036	0.96	1.304	0.607	11.582	3.091	0.112	12.456	0.053	0.024	2.027	0.277	0.507	4.186	4.826	0.193	0.394	0.016
Synthetic water	Phosphate	7.3	5	4.92	0.35	7.11382	0	0.1	15mg/l	12	0.11	1.29	1.33	0.04	3	Dichlor HighBr	0.891	0.052	<MRL	0.829	0.092	2.865	0.036	0.908	1.258	0.609	10.332	2.825	0.105	11.044	0.049	0.022	2.013	0.242	0.511	3.926	4.3	0.192	0.381	0.014
Synthetic water	Phosphate	7.3	5	4.92	0.35	7.11382	0	0.1	15mg/l	12	0.07	1.26	1.28	0.02	1	Trichlor HighBr	0.818	0.052	<MRL	0.789	0.095	2.944	0.035	0.898	1.545	0.446	12.017	2.989	0.102	14.146	0.062	0.024	2.167	0.332	0.465	4.805	7.294	0.225	0.585	0.012
Synthetic water	Phosphate	7.3	5	4.92	0.35	7.11382	0	0.1	15mg/l	12	0.07	1.26	1.28	0.02	2	Trichlor HighBr	0.782	0.05	<MRL	0.789	0.092	2.893	0.035	0.828	1.451	0.394	12.791	3.144	0.102	15.35	0.059	0.022	2.056	0.297	0.433	4.449	6.324	0.18	0.505	0.012
Synthetic water	Phosphate	7.3	5	4.92	0.35	7.11382	0	0.1	15mg/l	12	0.07	1.26	1.28	0.02	3	Trichlor HighBr	0.837	0.048	<MRL	0.865	0.098	3.099	0.037	0.918	1.558	0.413	13.539	3.347	0.115	16.316	0.061	---	---	---	---	---	---	---	---	---
